# Supplementary material for: Autotrophic Acetate Production under Hydrogenophilic and Bioelectrochemical Conditions with a Thermally Treated Mixed Culture
Source: Membranes (Basel). 2022 Jan 21;12(2):126. doi: 10.3390/membranes12020126 (PMC8876840; doi:10.3390/membranes12020126)
Supplement: Supplementary file 1 [file membranes-12-00126-s001.zip]

Archive with 1 entries (1 files):
- membranes-1553474-supplementary.pdf
